# Supplementary material for: Barriers and facilitators to sexual and reproductive healthcare access for women with severe mental illness in low- and middle-income countries: A qualitative systematic review and meta-aggregation
Source: Glob Ment Health (Camb). 2026 May 20;13:e119. doi: 10.1017/gmh.2026.10222 (PMC13279974; doi:10.1017/gmh.2026.10222)
Supplement: Chalmeti et al. supplementary material [file S2054425126102222sup001.zip]

Archive with 5 entries (5 files):
- Supplementary File 4.docx
- Supplementary File 1.docx
- Supplementary File 2.docx
- Supplementary File 3.docx
- Supplementary File 5.docx
